# Supplementary material for: Zinc Oxide Nanoparticles and Zinc Sulfate Alleviate Boron Toxicity in Cotton (Gossypium hirsutum L.)
Source: Plants (Basel). 2024 Apr 24;13(9):1184. doi: 10.3390/plants13091184 (PMC11085453; doi:10.3390/plants13091184)
Supplement: Supplementary file 1 [file plants-13-01184-s001.zip]

Archive with 1 entries (1 files):
- plants-2926020-supplementary.pdf
